# Supplementary material for: Screening Wild Yeast Isolated from Cocoa Bean Fermentation Using Volatile Compounds Profile
Source: Molecules. 2022 Jan 28;27(3):902. doi: 10.3390/molecules27030902 (PMC8838919; doi:10.3390/molecules27030902)
Supplement: Supplementary file 1 [file molecules-27-00902-s001.zip]

Archive with 1 entries (1 files):
- molecules-1486485-supplementary.pdf
